# Supplementary material for: Genomic comparison of clinical strains of Mycobacterium shinjukuense in Japan reveals low diversity and stable genome structures
Source: Microb Genom. 2026 May 5;12(5):001695. doi: 10.1099/mgen.0.001695 (PMC13143225; doi:10.1099/mgen.0.001695)
Supplement: Uncited Table S1. [file mgen-12-01695-s002.xlsx]

## Sheet: Table_S1
Table S1 Masked genomic regions in Mycobacterium shinjukuense JCM 14233T genome used for read mapping analysis
Start	End	Length
1	17887	17887
31364	31417	54
36051	36230	180
39947	41410	1464
52020	82554	30535
114311	117220	2910
130565	140796	10232
152530	152590	61
166906	167096	191
172799	173428	630
173467	174102	636
177645	179295	1651
184880	184970	91
188385	190398	2014
202468	202517	50
212757	212806	50
268742	269377	636
280462	283684	3223
286253	286882	630
315676	315726	51
317881	320576	2696
323488	326671	3184
353315	355637	2323
361447	362017	571
371517	371575	59
373971	374174	204
376434	379008	2575
397729	399169	1441
403523	403726	204
403958	423987	20030
434619	436754	2136
437971	448146	10176
474339	474548	210
506099	507011	913
512363	513276	914
517552	518305	754
519734	520485	752
521426	521661	236
521729	521947	219
528179	530019	1841
530775	531207	433
558621	560020	1400
571820	571927	108
596712	601955	5244
633982	634111	130
634113	635460	1348
635474	636032	559
638013	638633	621
659884	661429	1546
700715	702352	1638
703679	703740	62
722812	723141	330
738049	738502	454
743174	744689	1516
745248	765328	20081
792779	792938	160
808659	810035	1377
827988	829370	1383
832560	834165	1606
837896	839509	1614
846060	846356	297
918725	918873	149
938391	942109	3719
978246	978326	81
978328	978408	81
980952	981690	739
983021	983759	739
985308	985853	546
986022	986524	503
986626	987218	593
987493	988038	546
988177	988682	506
990119	990306	188
995714	996357	644
1024885	1026346	1462
1031404	1031546	143
1031594	1032010	417
1032198	1032579	382
1033648	1033790	143
1033814	1034357	544
1034596	1035013	418
1035080	1035728	649
1040289	1042291	2003
1087493	1089001	1509
1152028	1152098	71
1159889	1159946	58
1189949	1191586	1638
1205253	1205365	113
1211795	1213790	1996
1216069	1216085	17
1305915	1306969	1055
1314503	1314521	19
1318334	1318387	54
1329705	1329879	175
1331152	1331295	144
1331477	1332107	631
1336064	1336338	275
1337029	1337206	178
1339681	1339858	178
1348808	1348865	58
1355724	1357318	1595
1360091	1361692	1602
1361784	1363381	1598
1366190	1367797	1608
1369906	1389955	20050
1408774	1408982	209
1409476	1409633	158
1419710	1420572	863
1439556	1440230	675
1440314	1440349	36
1449899	1450127	229
1452507	1453391	885
1465231	1468607	3377
1476707	1476974	268
1500690	1500938	249
1506673	1507262	590
1522105	1523141	1037
1547834	1548453	620
1567602	1569193	1592
1569563	1571115	1553
1577950	1578387	438
1579039	1579273	235
1579428	1579866	439
1580518	1580752	235
1583524	1585007	1484
1585629	1587624	1996
1597061	1597248	188
1617005	1627097	10093
1700158	1701572	1415
1713029	1713188	160
1784608	1784812	205
1808548	1808661	114
1832877	1833033	157
1837722	1837775	54
1837783	1837836	54
1848292	1849173	882
1870651	1872785	2135
1872892	1873157	266
1873374	1876440	3067
1883371	1886079	2709
1889947	1892649	2703
1895506	1897637	2132
1897750	1898012	263
1898238	1901295	3058
1908072	1909624	1553
1912964	1913858	895
1914001	1914898	898
1939246	1940742	1497
1963713	1963731	19
1986987	1987095	109
1993789	1994374	586
1995042	1995655	614
1996296	2014121	17826
2023538	2025054	1517
2043200	2053552	10353
2056433	2057396	964
2075660	2075672	13
2087240	2087452	213
2099217	2099774	558
2100042	2101325	1284
2103334	2104235	902
2104293	2105095	803
2105099	2105853	755
2108469	2117457	8989
2133023	2133285	263
2133759	2133837	79
2134144	2134405	262
2143792	2145614	1823
2152203	2153051	849
2153088	2153942	855
2154080	2154915	836
2176724	2180136	3413
2191915	2192381	467
2195909	2196058	150
2201814	2203198	1385
2205306	2205552	247
2214709	2216503	1795
2222422	2224361	1940
2227671	2230546	2876
2230924	2233797	2874
2256483	2256700	218
2330185	2330468	284
2331818	2332047	230
2355137	2355340	204
2358023	2358086	64
2366559	2367117	559
2385257	2388479	3223
2393384	2393593	210
2403949	2406150	2202
2449498	2449944	447
2481287	2482011	725
2523554	2523721	168
2524743	2524789	47
2537886	2537940	55
2547959	2548418	460
2557459	2557799	341
2584253	2584951	699
2585564	2586262	699
2587295	2591742	4448
2610778	2611220	443
2611244	2611550	307
2612810	2613342	533
2613582	2616012	2431
2616153	2618099	1947
2618438	2618709	272
2619797	2620239	443
2620253	2622658	2406
2623045	2623316	272
2651941	2651954	14
2662611	2662728	118
2662734	2662749	16
2665868	2665950	83
2666022	2666113	92
2673713	2673875	163
2684190	2685424	1235
2743941	2745288	1348
2779574	2779785	212
2780956	2781290	335
2788600	2788771	172
2797897	2798223	327
2798361	2806265	7905
2806374	2806679	306
2829297	2829864	568
2830055	2831563	1509
2831860	2833143	1284
2833647	2838516	4870
2838947	2840497	1551
2841603	2846051	4449
2847685	2848073	389
2848980	2849676	697
2849996	2856237	6242
2857290	2857857	568
2858048	2859556	1509
2859835	2861131	1297
2861622	2863134	1513
2863636	2864679	1044
2865391	2866440	1050
2866904	2868469	1566
2871739	2871796	58
2884758	2886617	1860
2948113	2948285	173
2956764	2958178	1415
2969503	2969685	183
3004165	3004647	483
3010507	3010738	232
3049435	3053758	4324
3054369	3054393	25
3057642	3057791	150
3064295	3065157	863
3065680	3067232	1553
3096754	3096809	56
3099159	3104189	5031
3106412	3106739	328
3107175	3107224	50
3151048	3151540	493
3162453	3162510	58
3170391	3171934	1544
3173356	3173445	90
3186623	3186744	122
3189479	3189531	53
3189981	3189997	17
3199249	3199343	95
3203896	3204516	621
3217045	3217162	118
3222692	3222910	219
3232292	3232621	330
3236050	3236149	100
3290196	3292540	2345
3292660	3297486	4827
3298920	3299090	171
3306887	3307040	154
3321197	3323097	1901
3324299	3326196	1898
3337722	3339223	1502
3355409	3356753	1345
3357749	3357937	189
3358772	3359208	437
3359766	3361142	1377
3364196	3365741	1546
3366055	3367256	1202
3369998	3370641	644
3375057	3375792	736
3394056	3395352	1297
3402687	3422812	20126
3429757	3431383	1627
3447073	3447400	328
3447836	3447885	50
3452030	3453539	1510
3456525	3456763	239
3465533	3465615	83
3492093	3492422	330
3502657	3502684	28
3525919	3527131	1213
3554720	3555632	913
3591686	3592048	363
3603333	3603382	50
3621202	3621325	124
3624063	3624114	52
3624117	3624168	52
3638623	3640084	1462
3645434	3645671	238
3681710	3681824	115
3717060	3717176	117
3743202	3744086	885
3773675	3773824	150
3805880	3806614	735
3839487	3839764	278
3842578	3842804	227
3842949	3843270	322
3843313	3843540	228
3845755	3846076	322
3852240	3852495	256
3852650	3853292	643
3853535	3853626	92
3869136	3869153	18
3900379	3900799	421
3909445	3911439	1995
3912102	3912302	201
3949232	3949809	578
3952657	3955282	2626
3965346	3965838	493
3977681	3978797	1117
3983003	3984119	1117
3989958	3990632	675
4004854	4006342	1489
4053017	4053179	163
4055055	4055150	96
4055702	4055851	150
4056555	4058094	1540
4078033	4079520	1488
4084971	4085353	383
4099872	4099930	59
4110533	4110738	206
4116667	4116684	18
4134047	4136227	2181
4164191	4164818	628
4165356	4165598	243
4172985	4173055	71
4186109	4186308	200
4200841	4200900	60
4203813	4204001	189
4224621	4225076	456
4225102	4225236	135
4234170	4237654	3485
4238528	4238580	53
4249371	4249571	201
4263353	4263852	500
4283607	4290876	7270
4294250	4298087	3838
4306247	4306264	18
4340181	4341778	1598
4341932	4342542	611
4345701	4347262	1562
4402679	4402828	150
4429745	4429823	79
4448499	4448515	17
4449423	4449568	146
4456795	4458029	1235
4462426	4462788	363
4480154	4480620	467
4480784	4504020	23237
