# Supplementary material for: Genomic comparison of clinical strains of Mycobacterium shinjukuense in Japan reveals low diversity and stable genome structures
Source: Microb Genom. 2026 May 5;12(5):001695. doi: 10.1099/mgen.0.001695 (PMC13143225; doi:10.1099/mgen.0.001695)
Supplement: Uncited Table S2. [file mgen-12-01695-s003.xlsx]

## Sheet: Table_S2
Table S2 Variation found in 18 clinical strains of Mycobacterium shinjukuense isolated in Japan
Position (AP022575.1)	Type	Ref	Mut	MSJ-1	MSJ-2	MSJ-3	MSJ-4	MSJ-5	MSJ-6	MSJ-7	MSJ-8	MSJ-9	MSJ-12	MSJ-13	MSJ-14	MSJ-16	MSJ-17	MSJ-19	MSJ-20	MSJ-21	MSJ-22	Locus_tag (AP022575.1)	Synonym	Product	Amino acid change	H37Rv_ortholog (AL123456.3)
100058	Substitution	G	A													x						MSHI_00780		hypothetical protein	Glu233Lys	Rv0911
103941	Substitution	A	C								x											MSHI_00830	PPE14	PPE family protein	*421Gly	Rv0915c|PPE14
104459	Substitution	T	G					x														MSHI_00830	PPE14	PPE family protein	Asp248Ala	Rv0915c|PPE14
104772	Substitution	G	A	x	x	x	x	x	x	x	x	x	x	x	x	x	x	x	x	x	x	MSHI_00830	PPE14	PPE family protein	Arg144Trp	Rv0915c|PPE14
105110	Substitution	C	T														x					MSHI_00830	PPE14	PPE family protein	Trp31Gln	Rv0915c|PPE14
105111	Substitution	A	G														x					MSHI_00830	PPE14	PPE family protein	Trp31Gln	Rv0915c|PPE14
105120	Substitution	C	G																x	x	x	MSHI_00830	PPE14	PPE family protein	Ala28Pro	Rv0915c|PPE14
105653	Substitution	T	C															x				intergenic		-	-	-
164768	Substitution	G	A				x			x												MSHI_01440		34 kDa antigenic protein	Ala45Asn	Rv0954
164769	Substitution	C	A				x			x												MSHI_01440		34 kDa antigenic protein	Ala45Asn	Rv0954
242370	Substitution	T	C		x																	MSHI_02180	glmU	bifunctional protein GlmU	Thr111Ala	Rv1018c|glmU
264673	Substitution	C	G	x																		MSHI_02370		hypothetical protein	Cys103Trp	Rv3080c|pknK
396866	Substitution	C	G					x														MSHI_03700	pimE	polyprenol-phosphate-mannose-dependent alpha-(1-2)-phosphatidylinositol pentamannoside mannosyltransferase	Thr347Ser	Rv1159|pimE
450444	Substitution	A	G															x				MSHI_04160	gpgS	glucosyl-3-phosphoglycerate synthase	Ile253Val	Rv1208|gpgS
630369	Substitution	G	A						x									x				intergenic		-	-	-
677918	Substitution	C	T													x						MSHI_06200	cstA	carbon starvation protein A	Gly586Lys	Rv3063|cstA
677919	Substitution	C	T													x						MSHI_06200	cstA	carbon starvation protein A	Gly586Lys	Rv3063|cstA
696708	Substitution	G	A														x					intergenic		-	-	-
699048..699049	Deletion	CA	-						x									x				MSHI_06380	adhC	NADP-dependent alcohol dehydrogenase C	Val85flameshift	Rv3045|adhC
776307	Substitution	G	C	x	x	x	x	x	x	x	x	x	x	x	x	x	x	x	x	x	x	MSHI_07090	pca	pyruvate carboxylase	Ala966Pro	Rv2967c|pca
789722	Substitution	G	C													x						MSHI_07210		chorismate pyruvate-lyase	Glu120Asp	Rv2949c
819191	Substitution	G	T	x																		MSHI_07330	ppsD	phthiocerol synthesis polyketide synthase type I PpsD	Pro1672His	Rv2934|ppsD
894104	Substitution	C	T				x			x												MSHI_07800		hypothetical protein	Arg31Cys	Rv2434c
904658	Substitution	G	A				x			x												MSHI_07900		hypothetical protein	synonymous	Rv0977|PE_PGRS16
973512	Substitution	C	T													x						MSHI_08400		hypothetical protein	Ser73Phe	Rv2365c
999659	Substitution	C	T						x									x				MSHI_08650	dgt	deoxyguanosinetriphosphate triphosphohydrolase-like protein	His364Tyr	Rv2344c|dgt
999660	Substitution	C	T						x									x				MSHI_08650	dgt	deoxyguanosinetriphosphate triphosphohydrolase-like protein	His364Tyr	Rv2344c|dgt
1073615	Substitution	C	T	x																		MSHI_09350	uspC	sugar ABC transporter substrate-binding lipoprotein UspC	Asp336Asn	Rv2318|uspC
1159616	Substitution	C	A		x		x			x												MSHI_10140	glpD1	glycerol-3-phosphate dehydrogenase 1	Ala422Asp	Rv2249c|glpD1
1162286	Substitution	G	A			x																MSHI_10160	kasB	3-oxoacyl-[acyl-carrier-protein] synthase 2	Arg131Cys	Rv2246|kasB
1165392	Substitution	C	G	x	x	x	x	x	x	x	x	x	x	x	x	x	x	x	x	x	x	intergenic		-	-	-
1168003	Substitution	C	T								x											MSHI_10210	aceE	pyruvate dehydrogenase E1 component	Arg529His	Rv2241|aceE
1169274	Substitution	A	C											x	x							MSHI_10210	aceE	pyruvate dehydrogenase E1 component	His105Gln	Rv2241|aceE
1205513	Substitution	G	A													x						MSHI_10550	dlaT	dihydrolipoyllysine-residue acetyltransferase component of pyruvate dehydrogenase complex	Pro162Ser	Rv2215|dlaT
1221610^1221611	Insertion	-	C								x											MSHI_10690		hypothetical protein	Gly106flameshift	Rv2203
1281622	Substitution	C	T																x	x	x	MSHI_11240	wag31	cell wall synthesis protein Wag31	Ala98Val	Rv2145c|wag31
1340590	Substitution	G	T			x																MSHI_11880		hypothetical protein	Glu131*	intergenic
1351228	Substitution	G	A						x									x				MSHI_12010		hypothetical protein	Glu355Lys	Rv2052c
1450269	Substitution	G	A	x																		MSHI_13080		polyisoprenoid-binding protein	Arg17His	Rv1890c
1519601	Substitution	T	C													x						intergenic		-	-	-
1538277	Substitution	C	T								x											MSHI_13940	PPE31_4	PPE family protein	Ala431Thr	Rv1807|PPE31
1549476	Substitution	C	T					x														MSHI_14030	PPE26	PPE family protein PPE26	Trp334*	Rv1789|PPE26
1679482	Substitution	T	C						x													MSHI_15160		acyl-CoA synthetase	Tyr491Cys	Rv1683
1712585	Substitution	C	T						x													MSHI_15430	pks7_1	polyketide synthase	Ala382Thr	Rv1661|pks7
1801957	Substitution	G	A						x									x				MSHI_16190		hypothetical protein	synonymous	intergenic
1815190	Substitution	C	G				x			x												MSHI_16290	treY	putative maltooligosyl trehalose synthase	Tyr683*	Rv1563c|treY
1919725	Substitution	T	C				x			x												MSHI_16990		hypothetical protein	Asp178Gly	Rv2368c|phoH1
1927220	Substitution	G	A		x																	MSHI_17050	rfbG	CDP-glucose 4,6-dehydratase	Ala234Thr	Rv3464|rmlB
1949833	Substitution	C	T	x																		MSHI_17300	moxR1	ATPase	Val257Met	Rv1479|moxR1
1971628	Substitution	A	G	x																		MSHI_17490		hypothetical protein	Ser787Pro	Rv1461
2118489	Substitution	A	C						x													MSHI_19020	cas4-cas1	CRISPR-associated exonuclease Cas4/endonuclease Cas1 fusion	Tyr349Asp	Rv2817c
2119819	Substitution	G	T						x													MSHI_19030		hypothetical protein	Pro120Gln	Rv0216
2273112	Substitution	G	A				x			x												MSHI_20540		hypothetical protein	Arg101Gln	Rv2700
2316212^2316213	Insertion	-	C	x	x	x	x	x	x	x	x	x	x	x	x	x	x	x	x	x	x	intergenic		-	-	-
2354623	Substitution	C	T	x																		MSHI_21450	ltp1	lipid-transfer protein	Ala152Thr	Rv2790c|ltp1
2385630^2385631	Insertion	-	G	x	x	x	x	x	x	x	x	x	x	x	x	x	x	x	x	x	x	MSHI_21730		hypothetical protein	Val6flameshift	Rv2811
2674874..2674875	Deletion	GA	-															x				intergenic		-	-	-
2680290	Substitution	C	A						x									x				MSHI_24560		hypothetical protein	Pro94Gln	Rv3633
2872571	Substitution	C	T		x																	MSHI_26100		hypothetical protein	Ser64Asn	Rv3363c
2913054..2913056	Deletion	CAG	-														x					MSHI_26470		hypothetical protein	Leu86del	Rv3413c
2976711	Substitution	G	A									x										intergenic		-	-	-
3063349	Deletion	A	-													x						MSHI_27920	lipG	alpha/beta hydrolase	Asn296flameshift	Rv0646c|lipG
3204999	Substitution	G	A						x									x				MSHI_29310	mmpL2	putative transport protein MmpL2	Pro583Ser	Rv0507|mmpL2
3228102	Substitution	C	T					x														MSHI_29530		transcriptional regulator	Arg67His	Rv0485
3261284	Substitution	G	T		x		x			x												MSHI_29880		hypothetical protein	Gly30Val	Rv0449c
3263285	Substitution	T	C				x			x												MSHI_29900	ufaA1	cyclopropane-fatty-acyl-phospholipid synthase	Ser30Pro	Rv0447c|ufaA1
3279307	Substitution	G	A						x									x				MSHI_30080		hypothetical protein	Ser28Leu	Rv0434
3282940	Substitution	G	A						x									x				MSHI_30130	def	peptide deformylase	synonymous	Rv0429c|def
3348117	Substitution	G	A	x																		MSHI_30720		hypothetical protein	Gly75Asp	Rv0358
3478042	Substitution	C	T		x																	MSHI_31780		hypothetical protein	Ala135Thr	Rv0312
3489511	Substitution	C	G								x											MSHI_31900	espG3	ESX-3 secretion-associated protein EspG3	synonymous	Rv0289|espG3
3494553	Substitution	C	T	x																		MSHI_31950		type VII secretion protein EccC	Asp777Asn	Rv0284|eccC3
3575458	Substitution	C	T	x																		MSHI_32610		amidohydrolase	Ala205Thr	Rv2052c
3611517	Substitution	G	A													x						MSHI_32880		hypothetical protein	synonymous	Rv0185
3721768	Substitution	A	G					x				x	x			x			x	x	x	MSHI_34050	embA	putative arabinosyltransferase A	synonymous	Rv3794|embA
3790034	Substitution	G	A													x						intergenic		-	-	-
3796860	Deletion	C	-	x																		MSHI_34680		ESX-1 secretion-associated protein EspH	Glu44flameshift	Rv3867|espH
3800826	Substitution	G	A						x													MSHI_34710	eccCa1	ESX-1 secretion system protein EccCa1	Ala109Thr	Rv3870|eccCa1
3809744	Substitution	G	A						x													MSHI_34780	eccD1	ESX-1 secretion system protein EccD1	synonymous	Rv3877|eccD1
3813532	Deletion	C	-			x																intergenic		-	-	-
3864551	Substitution	A	C						x													MSHI_35210		hydrolase	Thr273Pro	Rv3915
3871996	Substitution	A	G													x						intergenic		-	-	-
3921476	Substitution	G	A															x				intergenic		-	-	-
3971953	Substitution	C	T														x					MSHI_36240		polysaccharide deacetylase	Ala229Thr	Rv1096
4025982	Substitution	G	A														x					MSHI_36720		MFS transporter	synonymous	Rv3728
4039975	Substitution	G	A									x										MSHI_36830		hypothetical protein	synonymous	Rv3723
4060898	Substitution	C	T																x	x	x	MSHI_37010		hypothetical protein	Ala100Val	Rv3707c
4097367	Substitution	T	G									x										MSHI_37400		cytochrome P450	Leu77Arg	Rv1880c|cyp140
4105383	Substitution	T	G					x														MSHI_37460	ponA2	penicillin-binding protein	Glu142Ala	Rv3682|ponA2
4105585	Substitution	T	C										x									MSHI_37460	ponA2	penicillin-binding protein	Lys75Glu	Rv3682|ponA2
4165842	Deletion	C	-						x													intergenic		-	-	-
4171681	Substitution	C	T						x									x				MSHI_38100	folE	GTP cyclohydrolase 1	Leu196Phe	Rv3609c|folE
4285937^4285938	Insertion	-	C	x	x	x	x	x	x	x	x	x	x	x	x	x	x	x	x	x	x	intergenic		-	-	-
4291329	Substitution	T	C	x																		intergenic		-	-	-
4313106	Substitution	G	A													x						MSHI_39450	mce4F	Mce family protein Mce4	Gly540Asn	Rv3494c|mce4F
4313107	Substitution	G	A													x						MSHI_39450	mce4F	Mce family protein Mce4	Gly540Asn	Rv3494c|mce4F
4315254	Substitution	G	A													x						MSHI_39490	otsA	trehalose-phosphate synthase	synonymous	Rv3490|otsA
4361774	Substitution	T	A														x					MSHI_39960		putative HTH-type transcriptional regulator	Met84Leu	Rv0767c
4376118	Substitution	C	A											x	x							MSHI_40080	purC	phosphoribosylaminoimidazole-succinocarboxamide synthase	Pro74Thr	Rv0780|purC
4383922	Substitution	G	A													x						MSHI_40160		oxidoreductase	Thr206Ile	Rv0794c
4383923	Substitution	G	A													x						MSHI_40160		oxidoreductase	Thr206Ile	Rv0794c
4409861	Substitution	T	C	x	x	x	x	x	x	x	x	x	x	x	x	x	x	x	x	x	x	MSHI_40390	cysA1	putative thiosulfate sulfurtransferase 1	Ser111Gly	Rv2397c|cysA1
4417072	Substitution	T	C		x																	MSHI_40460		LytR family transcriptional regulator	Asn203Ser	Rv0822c
