# Supplementary material for: Genomic comparison of clinical strains of Mycobacterium shinjukuense in Japan reveals low diversity and stable genome structures
Source: Microb Genom. 2026 May 5;12(5):001695. doi: 10.1099/mgen.0.001695 (PMC13143225; doi:10.1099/mgen.0.001695)
Supplement: Uncited Table S3. [file mgen-12-01695-s004.xlsx]

## Sheet: Table S3
Table S3 Predicted coding sequences (CDSs) within the unique insertion region of M. shinjukuense strain MSJ-01
Locus tag	Predicted product	Length (bp)
MSJXYZ01_35460	SDR family oxidoreductase	642
MSJXYZ01_35470	MDR family oxidoreductase	984
MSJXYZ01_35480	TetR/AcrR family transcriptional regulator	540
MSJXYZ01_35490	TetR/AcrR family transcriptional regulator	582
MSJXYZ01_35500	cysteine hydrolase	711
MSJXYZ01_35510	hypothetical protein	228
MSJXYZ01_35520	DUF417 family protein	486
MSJXYZ01_35530	aldehyde dehydrogenase family protein	1485
MSJXYZ01_35540	alkene reductase	1125
MSJXYZ01_35550	metalloregulator ArsR/SmtB family transcription factor	348
MSJXYZ01_35560	TIGR01458 family HAD-type hydrolase	789
MSJXYZ01_35570	LLM class F420-dependent oxidoreductase	828
MSJXYZ01_35580	SDR family oxidoreductase	747
MSJXYZ01_35590	bifunctional alpha/beta hydrolase/OsmC family protein	1284
MSJXYZ01_35600	hypothetical protein	234
MSJXYZ01_35610	sigma-70 family RNA polymerase sigma factor	537
MSJXYZ01_35620	hypothetical protein	390
MSJXYZ01_35630	NUDIX domain-containing protein	468
MSJXYZ01_35640	hypothetical protein	801
MSJXYZ01_35650	hypothetical protein	345
MSJXYZ01_35660	FtsK/SpoIIIE domain-containing protein	1455
MSJXYZ01_35670	plasmid replication initiator protein	1512
MSJXYZ01_35680	hypothetical protein	165
MSJXYZ01_35690	hypothetical protein	363
MSJXYZ01_35700	hypothetical protein	213
MSJXYZ01_35710	SIR2 family protein	1590
MSJXYZ01_35720	hypothetical protein	1014
MSJXYZ01_35730	hypothetical protein	495
MSJXYZ01_35740	hypothetical protein	189
MSJXYZ01_35750	recombinase family protein	1365
