# Supplementary material for: Genomic comparison of clinical strains of Mycobacterium shinjukuense in Japan reveals low diversity and stable genome structures
Source: Microb Genom. 2026 May 5;12(5):001695. doi: 10.1099/mgen.0.001695 (PMC13143225; doi:10.1099/mgen.0.001695)
Supplement: Uncited Table S4. [file mgen-12-01695-s005.xlsx]

## Sheet: Table S4
Table S4 BLASTn hits of the unique insertion region in M. shinjukuense strain MSJ-01 against the NCBI core_nt database (identity ≥ 90%)
Scientific Name	Strain Name	Query Cover	Identity	Accession no.
Mycobacterium avium subsp. hominissuis	OCU901s_S2_2s	1	1	CP018014.3
Mycobacterium avium subsp. hominissuis	BA705	1	0.9999	AP038885.1
Mycobacterium avium subsp. hominissuis	CAM177	1	0.9997	CP076851.1
Mycobacterium avium subsp. hominissuis	OCU855s_P2_4s	1	0.9996	CP083993.1
Mycobacterium avium subsp. hominissuis	OCU916s_S8_3s	1	0.9996	CP018012.1
Mycobacterium sp.	20KCMC460	1	0.9998	AP025524.1
Mycobacteroides abscessus subsp. massiliense	GD01B	1	0.9981	CP035924.1
Mycobacteroides abscessus	GD276A_RMB09_3	1	0.9981	CP167797.1
Mycobacteroides immunogenum	47286	1	0.9981	CP011530.1
Mycobacterium xenopi	15661T	1	0.9981	AP022314.1
Mycobacteroides abscessus	GD276A	1	0.9981	CP167806.1
Mycobacteroides abscessus subsp. massiliense	FLAC047	1	0.9981	CP021122.1
Mycobacteroides abscessus	JHN_AB_0032_1	1	0.9981	CP062133.1
Mycobacteroides abscessus	GD272	1	0.9981	CP167809.1
Mycobacteroides abscessus	GD276B	1	0.9981	CP167803.1
Mycolicibacterium fortuitum	W4	1	0.9981	CP060409.1
Mycobacteroides abscessus	GD276A_RMM3	1	0.9981	CP167794.1
Mycobacteroides abscessus subsp. massiliense	GD01A	1	0.9981	CP035923.1
Mycobacteroides abscessus	GD276A_RMB09_1	1	0.9981	CP167800.1
Mycobacteroides abscessus	FLAC048	1	0.9981	CP014959.1
Mycobacteroides abscessus	GD82	1	0.9981	CP167812.1
Mycobacteroides immunogenum	FLAC016	1	0.9981	CP016189.1
Mycobacterium kansasii	11MK	1	0.998	CP019887.1
Mycobacteroides immunogenum	C14-1.MIM	1	0.998	CP120507.1
Mycobacterium kansasii	1MK	1	0.998	CP019883.1
Mycobacterium kansasii	9MK	1	0.9979	CP019888.1
Mycobacterium kansasii	10MK	1	0.9978	CP019886.1
Mycobacterium kansasii	Kuro-I	1	0.999	AP023343.1
Mycobacterium avium subsp. hominissuis	H87	1	0.9981	CP018363.1
Mycobacterium avium subsp. hominissuis	HP17	1	1	CP016818.3
Mycobacteroides abscessus	FLAC030	1	0.9985	CP016191.1
Mycobacterium avium subsp. hominissuis	PPE_S58	1	0.9999	AP038890.1
Mycobacterium avium subsp. hominissuis	OCU901s_S2_2s	1	0.9999	AP041818.1
Mycobacterium avium subsp. hominissuis	OCU867s_P5_4s	1	0.9998	CP083996.1
Mycobacterium avium subsp. hominissuis	BA018	1	1	AP038875.1
Mycobacterium lentiflavum	ATCC51985	1	0.9992	CP092423.2
Mycobacterium avium subsp. hominissuis	CAM78	1	1	CP059384.1
Mycobacterium avium subsp. hominissuis	OCU898s_S1_3s	0.97	1	CP083998.1
Mycobacterium avium subsp. hominissuis	W9	0.92	1	CP060405.1
Mycobacterium avium subsp. hominissuis	OCU863_P4-4s	0.92	0.9998	CP085194.1
Mycobacterium avium subsp. hominissuis	OCU859_P3-3s	0.92	1	CP085280.1
Mycobacterium avium subsp. hominissuis	OCU889s_P11_4s	0.92	1	CP018019.2
Mycobacterium avium subsp. hominissuis	OCU464	0.87	1	CP009360.4
Mycobacterium intracellulare subsp. chimaera	ZUERICH-1	0.83	0.9783	CP015272.1
Mycobacterium intracellulare subsp. chimaera	MC045	0.83	0.9783	LT703505.1
Mycobacterium intracellulare subsp. chimaera	AUSMDU00007395	0.83	0.9783	CP045963.1
Mycobacterium intracellulare subsp. chimaera	2015-22-71	0.83	0.9783	CP019221.1
Mycobacterium intracellulare subsp. chimaera	850	0.83	0.9783	CP084592.1
Mycobacteroides abscessus	JCM30620	0.76	0.9726	AP022621.1
Mycobacteroides abscessus subsp. bolletii	50594	0.76	0.9723	CP004374.1
Mycobacterium intracellulare subsp. chimaera	852	0.76	0.9725	CP084586.1
Mycobacterium kansasii	4MK	0.76	0.9722	CP019884.1
Mycolicibacterium sp.	TY66	0.71	1	AP023333.1
Mycolicibacterium sp.	TY81	0.71	1	AP023362.1
Mycobacterium avium subsp. hominissuis	w14	0.67	0.9968	CP060407.1
Mycobacterium avium subsp. hominissuis	MAC109	0.63	0.9958	CP029332.1
Mycobacterium avium subsp. hominissuis	101174	0.63	0.9972	CP040250.1
Mycobacterium avium subsp. hominissuis	101115	0.63	0.9972	CP040255.1
Mycobacterium avium subsp. hominissuis	101034	0.63	0.9972	CP040247.1
Mycobacteroides abscessus subsp. abscessus	GD69A	0.62	0.9986	CP065269.1
Mycobacteroides abscessus subsp. abscessus	GD69B	0.62	0.9986	CP065266.1
Mycobacterium avium subsp. hominissuis	OCU873s_P7_4s	0.62	0.9992	CP018020.3
E-values for all hits were reported as "0" by NCBI BLASTn.
